# Supplementary material for: Investigation of PRDM10 and PRDM13 Expression in Developing Mouse Embryos by an Optimized PACT-Based Embryo Clearing Method
Source: Int J Mol Sci. 2021 Mar 12;22(6):2892. doi: 10.3390/ijms22062892 (PMC8000312; doi:10.3390/ijms22062892)
Supplement: Supplementary file 1 [file ijms-22-02892-s001.zip]

Archive with 4 entries (4 files):
- Video S1.mp4
- Video S2.mp4
- Video S3.mp4
- Supplementary Information.pdf
